# Supplementary material for: Single-Cell RNA-Seq Revealed the Gene Expression Pattern during the In Vitro Maturation of Donkey Oocytes
Source: Genes (Basel). 2021 Oct 19;12(10):1640. doi: 10.3390/genes12101640 (PMC8535270; doi:10.3390/genes12101640)
Supplement: Supplementary file 1 [file genes-12-01640-s001.zip]

Archive with 1 entries (1 files):
- genes-1413027-supplementary.pdf
